# Supplementary material for: Dynamic changes in gene expression in vivo predict prognosis of tamoxifen-treated patients with breast cancer
Source: Breast Cancer Res. 2010 Jun 22;12(3):R39. doi: 10.1186/bcr2593 (PMC2917034; doi:10.1186/bcr2593)
Supplement: Additional file 1 — Lists of differentially expressed genes. Microsoft Excel Workbook containing probe and gene names, plus Ensembl identifiers and mean fold changes for the 333 significantly differentially expressed probes. Also provided are lists of the 50 most changed genes at the five timepoints following treatment with tamoxifen. [file bcr2593-S1.XLS]

## Sheet: 333 probes temporal genes
						Mean Fold Changes
Set	Gene Symbol	Agilent ID	Ensembl ID	Day 1	Day 2	Day 4	Day 7	Day 14
1	AURKA	209066_A	ENSG00000087586	-0.381245	-0.60722	-0.12575	-0.24869	-0.4614
1	BUB1B	416084_A	ENSG00000156970	-0.473518	-0.72751	-0.09046	-0.25571	-0.61589
1	CCNA2	427857_A	ENSG00000145386	-0.368206	-0.68878	-0.1322	-0.2344	-0.75131
1	CDC25B	121716_D	ENSG00000101224	-0.178128	-0.5544	-0.15094	-0.24652	-0.63018
1	CDKN3	121357_A	ENSG00000100526	-0.652742	-0.22111	-0.1101	-0.38108	-0.64511
1	CDKN3	293274_A	ENSG00000100526	-0.609697	-0.85093	-0.11941	-0.34948	-0.89618
1	CENPF	784170_A	ENSG00000117724	-0.10483	-0.67539	0.010215	0.036711	-0.4064
1	CKS2	221318_A	ENSG00000123975	-0.595099	-0.69152	-0.18438	-0.42682	-0.70142
1	CKS2	725454_A	ENSG00000123975	-0.606189	-0.88765	-0.18096	-0.51804	-0.94555
1	DLG7	259596_A	ENSG00000126787	-0.22517	-0.67573	0.051398	-0.20858	-0.71462
1	EBP	33477_A	ENSG00000147155	-0.366889	-0.61649	-0.17097	-0.22313	-0.6517
1	EBP	33505_A	ENSG00000147155	-0.457108	-0.79391	-0.14693	-0.26807	-0.72059
1	FABP5	728114_A	ENSG00000166899	-0.733966	-1.04653	-0.36224	-0.30262	-0.75036
1	FN1	324282_A	ENSG00000115414	-0.0857555	-0.33861	-0.12698	-0.30399	-0.73105
1	FOXM1	259115_A	ENSG00000111206	-0.366492	-0.67758	-0.06375	-0.20896	-0.57883
1	GGH	809588_C	ENSG00000137563	-0.336472	-0.73109	0.155197	-0.17297	-0.36365
1	HMGB2	267145_A	ENSG00000164104	-0.139159	-0.73434	-0.1098	0.091178	-0.46377
1	KIAA0101	136876_A	ENSG00000166803	-0.629587	-0.55023	0.024198	-0.45424	-0.99292
1	KIAA0101	145972_A	ENSG00000166803	-0.576465	-0.69153	0.002253	-0.45047	-0.93875
1	KIF23	212780_A	ENSG00000137807	-0.358633	-0.40856	-0.12475	-0.21659	-0.61873
1	LGALS1	376168_A	ENSG00000100097	-0.0527385	-0.51695	-0.04178	-0.20706	-0.74562
1	MGLL	49200_A	ENSG00000074416	-0.799903	-0.88608	-0.51463	-0.37177	-1.16743
1	MKI67	688005_A	ENSG00000148773	-0.145075	-0.35489	0.173747	-0.06148	-0.71851
1	MLL3	214923_A	ENSG00000055609	-0.561933	-0.64264	-0.24192	-0.42184	-0.56477
1	NEK2	292577_A	ENSG00000117650	-0.340155	-0.92085	-0.19483	-0.34657	-0.81785
1	NEK2	415089_A	ENSG00000117650	-0.387678	-0.79661	-0.1765	-0.27773	-0.78253
1	NMU	1506612_A	ENSG00000109255	-0.461048	-0.50955	-0.09631	-0.32387	-0.6526
1	PRC1	755378_A	ENSG00000185308	-0.433655	-0.7003	-0.06468	-0.30155	-0.80567
1	PRC1	785707_A	ENSG00000185308	-0.188993	-0.47595	-0.00853	-0.2351	-0.90364
1	RRM2	417504_A	ENSG00000171848	-0.49138	-0.28904	0.027724	-0.15453	-0.79684
1	SFI1	320272_A	ENSG00000198089	-0.549796	-0.64505	-0.12354	-0.30902	-0.62197
1	STMN1	23697_A	ENSG00000117632	-0.378389	-0.51095	0.047095	-0.0899	-0.6969
1	SVIL	309075_A	ENSG00000197474	-0.342606	-0.53726	-0.05539	-0.27742	-0.62778
1	TACC3	358777_A	ENSG00000013810	-0.463891	-0.46384	-0.16657	-0.20287	-0.67482
1	TK1	195152_A	ENSG00000167900	-0.2986	-0.35472	0.015162	-0.12041	-0.61008
1	TYMS	214716_A	ENSG00000176890	-0.38064	-0.3642	0.139189	-0.04841	-0.61379
1	UBE2C	295286_A	ENSG00000175063	-0.272845	-0.7605	-0.16328	-0.23497	-0.88998
1	UBE2C	758484_A	ENSG00000175063	-0.274268	-0.69549	-0.03601	-0.18042	-0.75851
1	UBE2C	769921_A	ENSG00000175063	-0.263619	-0.86963	-0.15103	-0.20288	-0.8289
1	ZWINT	726332_A	ENSG00000122952	-0.306272	-0.61759	-0.09802	-0.18144	-0.52752
2	B4GALT1	150354_A	ENSG00000086062	-0.90632	-0.82758	-0.67796	-0.66478	-0.42855
2	B4GALT1	327700_A	ENSG00000086062	-0.95007	-0.90999	-0.82195	-0.72679	-0.32465
2	B4GALT1	738975_B	ENSG00000086062	-0.89978	-0.71461	-0.83683	-0.63414	-0.34244
2	CITED1	270311_A	ENSG00000125931	-1.06017	-0.27483	-0.52553	-0.48183	-0.12793
2	CTPS	785389_B	ENSG00000171793	-0.62481	-0.27723	-0.21461	-0.15047	-0.41097
2	EGLN2	307896_A	ENSG00000171570	-0.69895	-0.18482	-0.2604	-0.19679	-0.27671
2	ELOVL5	138518_A	ENSG00000012660	-0.50712	-0.63656	-0.29358	-0.47102	-0.6293
2	ELOVL5	271284_A	ENSG00000012660	-0.55271	-0.67339	-0.35837	-0.48461	-0.58106
2	FKBP5	123727_A	ENSG00000096060	-0.81851	-0.3749	-0.62686	-0.6824	-0.85618
2	GMNN	687293_A	ENSG00000112312	-0.58872	-0.29093	-0.162	-0.22677	-0.34917
2	IGFBP4	147469_B	ENSG00000141753	-2.30369	-1.59587	-1.74061	-1.55196	-2.50154
2	IGFBP4	273587_A	ENSG00000141753	-2.19926	-1.70258	-1.70502	-1.56223	-2.52083
2	MCM2	375917_A	ENSG00000073111	-0.60525	-0.33594	-0.22963	-0.15469	-0.42075
2	MCM6	725276_A	ENSG00000076003	-0.63983	-0.509	-0.21784	-0.26501	-0.47565
2	MUC1	151761_A	ENSG00000185499	-0.64459	-0.71365	-0.5565	-0.47738	1.01575
2	MYBL1	1269044_A	ENSG00000185697	-0.76369	-0.73351	-0.44133	-0.34403	-0.75439
2	OLFM1	122756_A	ENSG00000130558	-0.60304	-0.25484	-0.23389	-0.42229	-0.98669
2	PDZK1	248651_A	ENSG00000174827	-1.80032	-0.81944	-0.99872	-0.78276	-1.49181
2	RGS2	49581_A	ENSG00000116741	-0.62954	-0.3846	-0.35671	-0.2031	-0.28663
2	RUNX1	263251_A	ENSG00000159216	-0.70049	-0.51884	-0.41005	-0.25814	0.014884
2	SLC30A1	273580_A	ENSG00000170385	-0.69174	-0.61228	-0.44468	-0.51497	-0.78396
2	SLC9A3R1	294203_A	ENSG00000109062	-0.86434	-0.30753	-0.45517	-0.36261	-0.15913
2	THOC4	358027_A	ENSG00000183684	-0.64846	-0.36542	-0.11694	-0.12452	-0.35325
2	TIAM1	300937_A	ENSG00000156299	-0.60214	-0.24939	-0.34856	-0.34965	-0.59551
2	TUBA8	stSG89522	ENSG00000070490	-0.69082	-0.50314	-0.66508	-0.61919	-0.66995
3	AZIN1	190965_A	ENSG00000155096	0.0967495	0.05534	0.154674	-0.187507	-0.703391
3	BTG2	213136_A	ENSG00000159388	0.610842	0.249602	-0.0390258	-0.22051	-0.415112
3	CELSR1	stSG89401	ENSG00000075275	-0.137114	0.07387	-0.12624	-0.0543635	-0.659424
3	CSE1L	292806_A	ENSG00000124207	-0.158894	-0.165206	-0.091409	-0.211434	-0.663265
3	CSE1L	294250_A	ENSG00000124207	-0.128926	0.095974	-0.023324	-0.24693	-0.725728
3	CTNNB1	415546_A	ENSG00000168036	-0.509592	-0.0872375	0.278521	-0.575229	-0.916381
3	DHCR7	361378_A	ENSG00000172893	-0.0467738	-0.334026	-0.0409633	-0.183628	-0.667641
3	EMP2	109863_A	ENSG00000186261	-0.247533	-0.0282735	-0.148099	-0.113328	-0.637839
3	FN1	324061_A	ENSG00000115414	-0.166101	-0.092217	0.0970573	-0.230562	-0.596985
3	G6PD	362617_B	ENSG00000160211	0.0288098	-0.288826	-0.120041	-0.29453	-0.768961
3	GGH	809588_A	ENSG00000137563	-0.416219	0.164119	0.0786748	-0.243965	-0.72553
3	MKI67	240795_A	ENSG00000148773	-0.145165	-0.663512	-0.0095245	-0.0054978	-0.533617
3	MPP2	360101_A	ENSG00000108852	0.22638	-0.0979525	-0.0623365	-0.196228	-0.740436
3	MYBL2	755699_A	ENSG00000101057	-0.156142	-0.446387	0.0912835	-0.1641	-1.06055
3	PAICS	306418_A	ENSG00000128050	-0.0844	-0.116229	-0.012014	-0.132044	-0.665709
3	PAICS	44839_A	ENSG00000128050	-0.0309683	-0.211855	-0.0041365	-0.124382	-0.651222
3	PTP4A1	42739_A	ENSG00000112245	-0.016832	-0.389296	-0.112358	-0.304948	-0.636501
3	SCARB1	51474_A	ENSG00000073060	0.359303	-0.114225	0.0300463	-0.108603	-0.87505
3	SCD	123474_A	ENSG00000099194	0.648215	-0.172226	0.403454	-0.445464	-1.88199
3	SHOC2	811793_A	ENSG00000108061	0.226431	0.012998	0.0243865	-0.0064588	-1.00437
3	SLC1A4	1709233_A	ENSG00000115902	-0.1157	-0.115604	0.189681	-0.145593	-0.885819
3	TMPO	1288333_B	ENSG00000120802	-0.0316813	-0.298827	0.0993423	-0.0558183	-0.724309
3	TMPO	1334613_A	ENSG00000120802	-0.0378693	-0.049917	-0.0046675	-0.0375445	-0.599854
3	TSPO	34106_A	ENSG00000100304	0.0061623	-0.18988	-0.0273685	-0.0650858	-0.720589
4	ADM	232638_A	ENSG00000148926	0.077674	-0.589959	-0.481743	-0.007202	-0.788624
4	AMPH	32035_A	ENSG00000078053	-0.454961	-0.203031	-0.197123	-0.358407	-1.45644
4	AMPH	40180_A	ENSG00000078053	-0.417444	-0.124846	-0.172146	-0.467151	-1.41258
4	CA12	309431_A	ENSG00000074410	-0.0551635	-0.379198	-0.418935	-0.430459	-1.11833
4	FOS	121976_A	ENSG00000170345	0.325539	-0.463465	-0.158572	-0.249022	-1.09818
4	FOS	246190_A	ENSG00000170345	0.378074	-0.761549	-0.411359	-0.389103	-1.47653
4	FOS	361655_A	ENSG00000170345	0.395721	-0.371087	-0.295067	-0.136542	-0.946044
4	GPI	231685_A	ENSG00000105220	0.642464	0.278834	0.177114	0.347233	-0.582352
4	IGF1R	35996_A	ENSG00000140443	-0.14031	-0.230274	-0.119329	-0.117933	-0.719605
4	IRS1	773110_A	ENSG00000169047	-0.0229145	-0.033919	-0.118869	-0.0812633	-0.612889
4	IRS1	796284_A	ENSG00000169047	0.0571358	0.0359305	-0.117509	-0.158916	-0.611837
4	LDHA	322925_B	ENSG00000134333	0.142605	-0.28188	-0.115836	0.0677615	-0.654796
4	MPP2	42906_A	ENSG00000108852	0.190502	0.053455	0.0148213	-0.157549	-0.838315
4	NDRG1	327407_B	ENSG00000104419	0.761922	0.011767	0.317006	0.321211	-0.689265
4	PLOD2	139570_A	ENSG00000152952	-0.106622	-0.434762	-0.11174	-0.143752	-0.743238
4	PLOD2	310449_A	ENSG00000152952	0.0779285	-0.376831	-0.0606448	-0.0374298	-0.84155
4	PPP1R3C	305591_A	ENSG00000119938	-0.180858	-0.411016	-0.299156	-0.229635	-0.66874
4	RAB31	120881_A	ENSG00000168461	-0.0412608	-0.844951	-0.38042	-0.204412	-1.31733
4	RAB31	50574_E	ENSG00000168461	-0.457898	-0.694352	-0.387777	-0.45978	-1.69009
4	SEMA3B	137018_A	ENSG00000012171	0.196397	-0.317148	-0.277345	-0.241107	-0.668051
4	SIAH2	42087_A	ENSG00000181788	-0.25586	-0.275609	-0.318572	-0.377671	-0.847811
4	SLC39A6	52933_A	ENSG00000141424	-0.253545	-0.404917	-0.31924	-0.275712	-1.01741
4	SYT1	25682_A	ENSG00000067715	-0.0445628	-0.0561435	-0.0632413	-0.228952	-0.645987
4	TPD52	342860_A	ENSG00000076554	0.0133373	-0.193797	-0.051183	-0.0913953	-0.605533
4	WFDC2	726393_A	ENSG00000101443	0.0830415	-0.149654	-0.222744	-0.246	-0.879548
5	ADD3	774119_A	ENSG00000148700	-0.219108	-0.65439	-0.413033	-0.487622	-0.722398
5	ALB	230118_A	ENSG00000163631	-2.26324	-2.40822	-2.09062	-2.73017	-4.83699
5	AREG	1568010_A	ENSG00000109321	-0.424408	-0.555485	-0.585632	-0.671916	-1.27505
5	ATP5D	156800_A	ENSG00000099624	-1.08492	-1.29152	-1.09023	-1.01749	-1.69194
5	CA8	38740_A	ENSG00000178538	-0.446221	-0.326627	-0.174471	-0.289354	-0.970941
5	CD59	309771_A	ENSG00000085063	-0.398985	-0.303553	-0.157916	-0.224941	-0.603209
5	CELSR2	175103_A	ENSG00000143126	-0.343204	-0.595009	-0.351633	-0.244515	-1.035
5	CHD1	263945_A	ENSG00000153922	-0.238661	-0.30897	-0.309169	-0.399107	-0.663067
5	CLN8	123561_A	ENSG00000182372	-0.595355	-0.719261	-0.956628	-1.2962	-1.86714
5	COX6C	271009_A	ENSG00000164919	-0.351736	-0.264678	-0.252848	-0.319551	-0.693272
5	CPSF5	365740_A	ENSG00000167005	-0.188116	-0.142043	-0.115407	-0.194059	-0.62655
5	CYB5	297845_A	ENSG00000166347	-0.182456	-0.303808	-0.211137	-0.277034	-0.590515
5	CYP1B1	25594_A	ENSG00000138061	-0.623985	-0.416561	-0.263785	-0.50183	-1.51596
5	DHCR7	43848_A	ENSG00000172893	-0.523953	-0.670054	-0.348392	-0.431876	-0.891698
5	DLEU1	753591_A	ENSG00000176124	-0.264889	-0.210579	-0.194933	-0.166296	-0.594078
5	EGR3	26568_A	ENSG00000179388	-0.600306	-0.652205	-0.596182	-0.703674	-1.75903
5	GFRA1	1700429_A	ENSG00000151892	-0.370054	-0.409139	-0.691013	-0.673978	-2.39158
5	GNG4	754699_A	ENSG00000168243	-0.341575	-0.915269	-0.425316	-0.62815	-1.16291
5	HBG1	207920_B	ENSG00000161280	-0.684044	-0.9182	-0.987078	0.0538875	-1.10366
5	HBZ,HBA1,HBA2,HBQ1	130371_A	ENSG00000130656	-0.718113	-0.893148	-0.982094	0.160637	-1.00042
5	HBZ,HBA1,HBA2,HBQ1	146080_A	ENSG00000130656	-0.704073	-0.823658	-0.992573	0.212519	-0.870036
5	HBZ,HBA1,HBA2,HBQ1	213972_A	ENSG00000130656	-0.605034	-0.859962	-0.926133	0.134974	-1.0406
5	HBZ,HBA1,HBA2,HBQ1	202342_A	ENSG00000130656	-0.742776	-0.734285	-0.959199	0.192013	-0.891944
5	HPRT1	727246_A	ENSG00000165704	-0.261599	-0.290982	-0.087291	-0.240025	-0.627666
5	HSD17B1	153172_A	ENSG00000108786	-0.04135	-0.397541	-0.436887	-0.406795	-1.33916
5	IL24	267158_A	ENSG00000162892	-0.348626	-0.406355	-0.348694	-0.227311	-1.00161
5	LAMA3	362059_A	ENSG00000053747	-0.11886	-0.628646	-0.211381	-0.29604	-0.490762
5	MAPT	26683_A	ENSG00000186868	-0.169188	-0.237253	-0.187732	-0.25242	-0.937945
5	MAT1A	795244_A	ENSG00000151224	-0.556631	-0.681496	-0.496387	-0.641067	-1.06334
5	ME1	42910_A	ENSG00000065833	-0.309533	-0.377063	-0.167557	-0.250133	-0.672884
5	MGP	789218_A	ENSG00000111341	-0.330249	-0.545199	-0.372785	-0.157147	-1.15791
5	MYB	243549_A	ENSG00000118513	-0.302299	-0.253148	-0.242959	-0.0965003	-0.643586
5	MYBL1	1353388_C	ENSG00000185697	-0.54042	-0.56523	-0.353216	-0.474992	-0.72839
5	NELL2	23626_A	ENSG00000184613	-0.0899453	-0.340122	-0.869585	-1.03213	-1.67636
5	OLFM1	173569_A	ENSG00000130558	-0.591206	-0.662007	-0.352872	-0.311621	-0.47615
5	OLFM1	22367_A	ENSG00000130558	-0.921633	-0.559109	-0.502387	-0.569564	-1.24901
5	OLFM1	44177_A	ENSG00000130558	-0.974815	-0.618802	-1.03033	-0.535088	-1.25614
5	OLFM1	45712_A	ENSG00000130558	-0.932053	-0.835055	-0.531981	-0.501966	-1.28977
5	PHLDA2	740369_A	ENSG00000181649	-0.519088	-0.417554	-0.437568	-0.432107	-1.17173
5	PLP2	211287_B	ENSG00000102007	-0.0843668	-0.255899	-0.129542	-0.187132	-0.683233
5	PPP1R3C	302082_A	ENSG00000119938	-0.280592	-0.389724	-0.285976	-0.32875	-0.611666
5	RBBP8	262049_A	ENSG00000101773	-0.394524	-0.418638	-0.161783	-0.145501	-0.650296
5	RBBP8	51737_A	ENSG00000101773	-0.47854	-0.335969	-0.090674	-0.155564	-0.683859
5	S100A10	265308_A	ENSG00000197747	-0.110541	-0.79947	-0.18952	-0.271273	-0.849549
5	SERPINA1	206299_A	ENSG00000197249	-0.656088	-1.20533	-1.10285	-1.30959	-1.6685
5	SERPINA4	240300_A	ENSG00000100665	-0.522633	-0.58143	-0.678212	-0.60756	-1.22297
5	SERPINA6	205058_A	ENSG00000170099	-1.47663	-1.77938	-1.43096	-1.65901	-2.48204
5	SERPINA6	240518_A	ENSG00000170099	-1.49039	-1.56228	-1.53126	-1.68551	-2.49272
5	SIAH2	127789_A	ENSG00000181788	-0.301092	-0.0832175	-0.200365	-0.242149	-0.644882
5	SIAH2	1468235_A	ENSG00000181788	-0.332543	-0.286295	-0.296352	-0.372931	-0.75381
5	SLC16A1	38435_A	ENSG00000155380	-0.409547	-0.405396	-0.377328	-0.488341	-0.916417
5	SLC1A1	30360_A	ENSG00000106688	-0.619893	-0.655044	-0.702127	-0.582853	-0.893024
5	SLC39A6	166966_A	ENSG00000141424	-0.139788	-0.547406	-0.277899	-0.368131	-0.617518
5	SLC39A6	43444_A	ENSG00000141424	-0.142941	-0.218412	-0.117914	-0.0463535	-0.727544
5	STOM	298134_A	ENSG00000148175	-0.180313	-0.607214	-0.168578	-0.447551	-0.740745
5	TFF1	154762_B	ENSG00000160182	-1.28923	-1.79492	-1.3853	-1.24103	-2.53151
5	TFF1	186682_A	ENSG00000160182	-1.07558	-1.76246	-1.19928	-1.00762	-2.33647
5	TFF3	358553_A	ENSG00000160180	-0.689529	-1.38969	-1.10583	-1.13586	-2.0717
5	TST	784126_A	ENSG00000128311	-0.411119	-0.268004	-0.309172	-0.281324	-0.665766
5	ZNF238	52649_A	ENSG00000179456	-0.444224	-0.274396	-0.27364	-0.175037	-0.605076
6	ABCC5	292212_A	ENSG00000114770	0.309625	0.589557	0.363766	0.433686	1.13466
6	ABCC5	52979_A	ENSG00000114770	0.380577	0.579669	0.391959	0.331625	1.16914
6	ADCY6	40960_B	ENSG00000174233	0.402525	0.25337	0.194477	0.368426	0.716013
6	AKAP13	1635608_A	ENSG00000170776	0.679601	0.343119	0.191665	0.098289	0.243989
6	AKAP13	1986495_B	ENSG00000170776	0.768621	0.350807	0.273619	0.15196	0.306405
6	ALDH4A1	32923_A	ENSG00000159423	0.39333	0.570006	0.343021	0.429908	1.06738
6	ALDH4A1	44289_A	ENSG00000159423	0.457954	0.492563	0.332156	0.39268	0.857715
6	ANKMY1	165807_B	ENSG00000144504	0.229498	0.417262	0.283226	0.272354	0.666674
6	ANXA1	288649_A	ENSG00000135046	-0.0452697	-0.176897	0.121698	0.0683238	0.613452
6	ANXA9	239568_A	ENSG00000143412	0.514282	0.83242	0.44769	0.262678	-0.207134
6	ANXA9	245341_B	ENSG00000143412	0.702447	0.662732	0.425289	0.318902	0.220076
6	ARSA	stSG89172	ENSG00000100299	0.243933	0.0930945	0.0867343	0.189473	0.649877
6	ATBF1	789144_B	ENSG00000140836	0.268414	0.144167	0.258641	0.255588	0.712792
6	ATP8A1	23877_A	ENSG00000124406	0.514323	0.595634	0.48302	0.498326	1.20912
6	ATP8B1	1058783_A	ENSG00000081923	0.615075	-0.0245145	0.153983	0.103976	-0.009998
6	ATP9A	280318_A	ENSG00000054793	0.436858	0.458241	0.437602	0.564392	1.15296
6	BAMBI	300595_A	ENSG00000095739	0.570743	0.652508	0.328809	0.489982	0.528456
6	BIK	stSG89201	ENSG00000100290	0.298789	0.29668	0.345609	0.437161	0.890961
6	C10orf45	325408_A	ENSG00000065809	0.0324355	0.249148	0.180916	-0.0076803	0.617607
6	C10orf45	46596_B	ENSG00000065809	0.0789357	0.247229	0.171203	0.115848	0.673578
6	C18orf1	42883_A	ENSG00000168675	0.163486	0.217869	0.054571	0.240981	0.60661
6	C18orf1	823679_A	ENSG00000168675	0.115744	0.169785	0.0172293	0.137618	0.721452
6	C20orf3	37197_A	ENSG00000101474	0.23868	0.482051	0.260994	0.352428	0.960489
6	CAPS	195417_A	ENSG00000105519	0.184598	0.049918	0.0373983	0.250806	1.61959
6	CD24	204335_A	ENSG00000185275	0.390504	0.423598	0.129869	0.441831	1.06904
6	CD9	687516_A	ENSG00000010278	0.0570353	-0.115978	0.231021	0.252856	0.888652
6	CHD3	40391_A	ENSG00000170004	0.675356	0.340916	0.359294	0.508361	0.810229
6	CLDN4	153508_A	ENSG00000189143	0.804775	0.392024	0.339397	0.437356	0.56564
6	CLDN4	346130_B	ENSG00000189143	0.863783	0.512008	0.344584	0.453197	0.520663
6	CLDN4	346510_A	ENSG00000189143	0.798152	0.489933	0.364506	0.492646	0.514737
6	CLK1	486456_A	ENSG00000013441	0.0302685	-0.129651	-0.14995	0.104004	0.609593
6	CLSTN3	180856_A	ENSG00000139182	0.734535	-0.329278	0.053471	0.140851	0.715368
6	CLU	179681_A	ENSG00000120885	0.386665	0.531393	0.55719	0.464799	0.846955
6	CREB3L4	359462_A	ENSG00000143578	0.238522	0.406288	0.331205	0.262656	0.929134
6	CTNND1	278716_A	ENSG00000198561	0.269156	0.016219	0.200067	0.102726	0.687579
6	CTNND1	291908_A	ENSG00000198561	0.266919	0.320331	0.163245	0.0883485	0.680398
6	CTNND1	364921_A	ENSG00000198561	0.287919	0.222869	0.0949473	0.163722	0.662134
6	CTSF	345359_A	ENSG00000174080	0.344533	0.546495	0.2391	0.465036	0.840727
6	CTSF	786222_A	ENSG00000174080	0.277329	0.510772	0.306412	0.450072	0.8877
6	CYP2J2	240700_A	ENSG00000134716	0.247538	0.447016	0.308931	0.258377	0.870243
6	CYP2J2	46166_B	ENSG00000134716	0.305972	0.334401	0.241823	0.244555	0.978837
6	DAF	310800_A	ENSG00000196352	0.515989	0.468098	0.413594	0.537536	1.00006
6	DDR1	182288_A	ENSG00000137332	0.219847	0.335748	0.186898	0.286645	0.590302
6	DDX17	263741_A	ENSG00000100201	0.912367	0.227765	0.20445	0.154237	0.308368
6	DDX17	50574_C	ENSG00000100201	0.889497	0.206199	0.462079	0.161084	0.297453
6	DTNA	48280_A	ENSG00000134769	0.59799	0.229307	0.274386	0.0331425	-0.082679
6	DUSP4	252443_A	ENSG00000120875	0.660773	0.335918	0.532802	0.492221	0.799868
6	ECGF1	729333_A	ENSG00000130489	0.377939	0.161512	0.13056	0.198704	0.8846
6	ERBB2	783729_A	ENSG00000141736	0.835098	0.508178	0.466079	0.364716	0.592737
6	ERBB3	359017_A	ENSG00000065361	0.283904	-0.106382	0.0520268	0.163476	0.614794
6	ETV6	1184132_A	ENSG00000139083	0.684227	0.135317	0.301605	0.182164	0.061154
6	FAM134C	151913_A	ENSG00000141699	0.33263	0.187227	0.033593	0.232194	0.588997
6	FGF18	298318_A	ENSG00000156427	0.379156	0.41288	0.531304	0.289243	0.708394
6	FOXJ1	309303_A	ENSG00000129654	0.0236935	0.45406	0.634481	0.560878	2.15183
6	FOXJ1	811600_A	ENSG00000129654	-0.0894025	0.350442	0.65672	0.55354	2.35064
6	FTL	43563_A	ENSG00000087086	0.849282	0.154768	0.34428	0.0659503	0.0568365
6	GOLGA8A	380426_A	ENSG00000175265	0.292394	0.160693	0.137451	0.200671	0.804188
6	GRB7	130323_A	ENSG00000141738	0.463255	0.269128	0.276636	0.306843	0.647607
6	HDAC10	stSG89304	ENSG00000100429	0.268722	0.0806745	-0.101002	0.0888833	0.598101
6	IER3	249092_A	ENSG00000137331	0.844179	1.06472	0.954732	0.828537	1.17876
6	IER3	259649_A	ENSG00000137331	0.628192	0.726085	0.645806	0.685701	1.09811
6	IGFBP5	297980_A	ENSG00000115461	0.587107	1.15758	0.920977	1.28498	2.22759
6	IGFBP5	324253_A	ENSG00000115461	0.586347	1.22657	0.830678	1.38778	2.59244
6	IGFBP5	45542_A	ENSG00000115461	0.510123	1.13983	0.6667	1.21573	2.5563
6	IGFBP7	299204_A	ENSG00000163453	-0.324037	0.0625045	0.185695	0.222512	0.753738
6	IGSF3	261687_A	ENSG00000143061	0.212043	0.138158	0.068125	0.102789	0.608637
6	ILF3	231139_B	ENSG00000129351	0.616344	0.246274	0.285809	0.172617	0.107926
6	INADL	206994_B	ENSG00000132849	0.74022	0.295471	0.245389	0.25579	0.745
6	INADL	428338_A	ENSG00000132849	0.252095	0.198558	-0.0995063	0.10605	0.889495
6	ITGB4	714132_A	ENSG00000132470	0.273566	0.18444	0.37051	0.257955	0.784732
6	ITGB5	770859_A	ENSG00000082781	-0.0388097	0.102185	0.119106	0.148395	0.638872
6	KAL1	381272_A	ENSG00000011201	0.230443	0.526787	0.26987	0.243833	1.03527
6	KIAA0247	204193_A	ENSG00000100647	0.467299	0.198177	0.223249	0.20405	0.753305
6	KIAA0247	273223_A	ENSG00000100647	0.244012	0.150621	0.163371	0.18557	0.713541
6	LENG8	156983_C	ENSG00000167615	0.354862	0.042605	-0.118197	0.0015823	0.626238
6	LIMK2	741699_A	ENSG00000182541	0.17248	0.251213	0.175911	0.207095	0.611145
6	LPIN2	22710_A	ENSG00000101577	0.420955	0.252223	0.269888	0.271605	0.648206
6	MANBA	112207_A	ENSG00000109323	0.182536	0.13968	0.20093	0.112951	0.607206
6	MB	stSG89626	ENSG00000198125	0.626561	0.746787	0.359527	0.375472	0.720106
6	MTCYB	26128_B	ENSG00000197201	0.407297	0.207827	-0.191904	-0.100377	1.01953
6	MTCYB	293168_A	ENSG00000197201	0.515035	0.176403	-0.216805	-0.161309	0.932953
6	MTCYB	308173_A	ENSG00000197201	0.33834	0.250345	-0.186647	-0.138899	1.06719
6	MTND1	183053_A	ENSG00000197552	0.375356	0.269984	0.010375	-0.0399608	1.20448
6	MTND5	357613_B	ENSG00000197538	0.709024	0.270578	-0.0476675	-0.0741648	0.708601
6	MYLK	300737_A	ENSG00000065534	0.0462902	0.0350145	0.0465603	0.316364	0.617433
6	NCOA1	273597_B	ENSG00000084676	0.128848	0.028888	0.055631	0.162548	0.647651
6	NEDD4L	39620_A	ENSG00000049759	0.0465703	0.094098	-0.0784388	0.0663748	0.775505
6	NQO3A2	321288_A	ENSG00000159348	0.395884	0.534107	0.316247	0.261126	0.741057
6	NQO3A2	324221_A	ENSG00000159348	0.415578	0.449564	0.278361	0.364776	0.886797
6	NR3C1	668127_A	ENSG00000113580	0.106943	-0.221516	0.0950313	0.232473	0.676312
6	NR3C1	687424_A	ENSG00000113580	0.129176	0.21816	0.152143	0.18654	0.587799
6	NUMA1	365687_B	ENSG00000137497	0.605505	0.540694	0.316712	0.281461	0.177009
6	OACT2	24467_A	ENSG00000143797	0.307584	0.303377	0.319552	0.289075	0.882824
6	OACT2	47588_A	ENSG00000143797	0.329612	0.190081	0.379068	0.221011	0.85875
6	OMA1	142649_A	ENSG00000162600	0.359362	0.394303	0.345378	0.418265	0.861901
6	PBX1	193377_A	ENSG00000185630	0.872767	0.832872	0.404723	0.27899	-0.168065
6	PBX1	51305_B	ENSG00000185630	0.540947	0.511756	0.359287	0.346328	0.763085
6	PBXIP1	306165_A	ENSG00000163346	0.401427	0.351168	0.194468	0.390464	0.753556
6	PDLIM1	298984_B	ENSG00000107438	0.35198	0.360911	0.239074	0.31893	0.680343
6	PERP	148792_A	ENSG00000112378	-0.0156302	0.319904	0.396658	0.281463	0.919054
6	PERP	357159_B	ENSG00000112378	0.14201	0.343029	0.176551	0.276126	0.848967
6	PHF16	258533_A	ENSG00000102221	0.0145232	0.177382	-0.0177003	0.266812	0.62307
6	PHLDA1	221567_A	ENSG00000139289	0.612353	0.350118	0.28948	0.41051	0.514902
6	PIB5PA	27392_A	ENSG00000185133	0.224617	0.302272	0.20171	0.088949	0.985173
6	PIB5PA	29804_A	ENSG00000185133	0.275939	0.414965	0.150563	0.134578	0.8774
6	PIP	1440929_A	ENSG00000159763	0.179701	0.0540515	0.148897	0.44063	1.94453
6	PLXNB2	stSG89300	ENSG00000196576	0.220846	0.150137	0.227466	0.208637	0.645002
6	PMP22	359442_A	ENSG00000109099	0.312502	0.303819	0.456783	0.295889	0.634239
6	PPAP2C	244297_A	ENSG00000141934	0.132806	0.374385	0.42407	0.437391	1.13041
6	PPOX	256411_A	ENSG00000143224	0.204051	0.375833	0.0914418	0.178501	0.653647
6	PPOX	31795_B	ENSG00000143224	0.283155	0.313077	0.177975	0.21435	0.64496
6	PRODH	345158_A	ENSG00000100033	-0.191296	0.198507	0.388147	0.534934	1.07996
6	PRSS8	153925_B	ENSG00000052344	0.776061	0.569553	0.363564	0.50128	0.870753
6	PSCA	783773_B	ENSG00000167653	-0.102566	0.540579	0.215865	0.164401	3.32375
6	PSMD1	296670_B	ENSG00000173692	0.3221	0.390919	0.240157	0.443766	0.831401
6	PSMD1	23795_A	ENSG00000173692	0.34931	0.315598	0.321558	0.373594	0.826741
6	PTPN13	36348_A	ENSG00000163629	-0.0246383	0.426949	0.219072	0.157667	0.670478
6	RBM6	49648_B	ENSG00000004534	0.374729	0.047624	-0.068989	0.0945763	0.652829
6	RHOB	768370_A	ENSG00000143878	0.068595	0.299893	0.061676	0.195748	0.720325
6	RIPK5	291418_A	ENSG00000133059	0.425181	-0.0015063	0.105584	0.253592	0.58583
6	RRBP1	1961511_A	ENSG00000125844	0.950371	0.496134	0.634618	0.392327	-0.03917
6	RUTBC3	stSG89385	ENSG00000100359	0.274774	0.506862	0.194097	0.310335	0.826173
6	S100P	490969_A	ENSG00000163993	-0.166469	-0.207879	0.439081	-0.011322	0.628037
6	SBF1	1454118_C	ENSG00000100241	0.287469	0.340054	0.177201	0.197788	0.720517
6	SEL1L	343701_A	ENSG00000071537	0.393657	0.177182	0.203506	0.259454	0.682937
6	SEL1L	418093_A	ENSG00000071537	0.503312	0.191018	0.33821	0.259645	0.815044
6	SELENBP1	242013_A	ENSG00000143416	0.624755	0.705682	0.445577	0.374623	1.06983
6	SERHL	stSG89120	ENSG00000172250	0.725456	0.451226	0.32758	0.653674	1.82038
6	SF1	1876913_A	ENSG00000168066	0.809593	-0.082318	0.295994	-0.0185418	-0.0138515
6	SFRS5	132274_A	ENSG00000100650	0.142799	0.07525	-0.06983	0.195649	0.641091
6	SIAT7B	376856_A	ENSG00000070731	0.0544762	0.15159	0.12161	0.0794318	0.644294
6	SIAT7B	813244_A	ENSG00000070731	0.0859623	0.109029	0.144204	0.033233	0.613267
6	SIAT7B	823590_A	ENSG00000070731	0.0410717	0.147927	0.0982693	0.0519355	0.681492
6	SMAD1	345928_A	ENSG00000170365	0.252379	0.170985	0.10188	0.189391	0.652021
6	SORBS3	308968_A	ENSG00000120896	0.351738	0.299218	0.186042	0.303441	0.638138
6	SPINT1	154078_A	ENSG00000166145	0.613473	0.358878	0.285897	0.34804	0.745013
6	SRRM2	771091_A	ENSG00000167978	0.626478	-0.0082015	0.0008817	0.215959	0.408622
6	STC1	154007_A	ENSG00000159167	0.772352	0.931322	0.810741	0.928069	1.03683
6	STS	46175_A	ENSG00000101846	0.065357	0.345994	0.0739178	-0.0122803	0.659774
6	SVIL	490069_B	ENSG00000197321	0.182988	0.208147	0.256402	0.401562	0.741981
6	TFAP2B	361640_A	ENSG00000008196	0.531001	0.228623	0.351187	0.295088	0.64188
6	TFAP2B	362684_A	ENSG00000008196	0.562328	0.316154	0.291582	0.268907	0.790953
6	TFPI2	360874_B	ENSG00000105825	-0.204672	0.182401	0.179124	0.396657	0.820478
6	TM4SF4	241667_A	ENSG00000169903	0.62312	0.193114	0.291583	0.265653	0.151306
6	TMEM23	810901_A	ENSG00000197618	0.31701	0.321862	0.400979	0.387341	1.10094
6	TOP3B	stSG89618	ENSG00000100038	0.164467	-0.108104	-0.284092	0.051058	0.617133
6	TPR	128159_A	ENSG00000047410	0.766103	0.350029	0.317605	0.300897	0.0833425
6	TPR	128159_C	ENSG00000047410	0.842876	0.252978	0.360725	0.313527	0.137446
6	TRAFD1	37722_A	ENSG00000135148	0.265925	0.411771	0.189103	0.144272	0.729693
6	TRIB2	42741_A	ENSG00000071575	0.64344	0.165785	0.270466	0.351264	0.312746
6	TXNIP	298367_A	ENSG00000117289	0.414374	0.285239	0.460388	0.394917	1.09015
6	TXNIP	298452_A	ENSG00000117289	0.219155	0.0762485	0.330585	0.301484	0.596718
6	TXNIP	299497_B	ENSG00000117289	0.693686	0.387568	0.693832	0.523664	0.986163
6	TXNIP	359721_A	ENSG00000117289	0.458644	0.321246	0.520606	0.479071	1.23476
6	UNG2	741536_A	ENSG00000152669	0.377493	0.530405	0.414532	0.439882	1.54536
6	VKORC1L1	1697460_A	ENSG00000126522	0.653084	0.149677	0.225583	0.165076	0.0087055
6	WDR45	340577_A	ENSG00000196998	0.0750535	0.228241	0.0249363	0.101729	0.637413
6	ZNF36	249422_A	ENSG00000106261	0.943375	0.677628	0.398794	0.486159	0.528299
6	ZXDC	33116_A	ENSG00000070476	0.592732	0.174678	0.152601	0.0319193	-0.164271

## Sheet: lists of 50 most changed
Set	Gene Symbol	Agilent ID	Ensembl ID	Day 1	Day 2	Day 4	Day 7	Day 14
6	SF1	1876913_A	ENSG00000168066	0.809593	-0.082318	0.295994	-0.0185418	-0.0138515
2	RUNX1	263251_A	ENSG00000159216	-0.70049	-0.51884	-0.41005	-0.25814	0.014884
6	RRBP1	1961511_A	ENSG00000125844	0.950371	0.496134	0.634618	0.392327	-0.03917
6	FTL	43563_A	ENSG00000087086	0.849282	0.154768	0.34428	0.0659503	0.0568365
6	TPR	128159_A	ENSG00000047410	0.766103	0.350029	0.317605	0.300897	0.0833425
2	CITED1	270311_A	ENSG00000125931	-1.06017	-0.27483	-0.52553	-0.48183	-0.12793
6	TPR	128159_C	ENSG00000047410	0.842876	0.252978	0.360725	0.313527	0.137446
2	SLC9A3R1	294203_A	ENSG00000109062	-0.86434	-0.30753	-0.45517	-0.36261	-0.15913
6	PBX1	193377_A	ENSG00000185630	0.872767	0.832872	0.404723	0.27899	-0.168065
6	ANXA9	239568_A	ENSG00000143412	0.514282	0.83242	0.44769	0.262678	-0.207134
6	ANXA9	245341_B	ENSG00000143412	0.702447	0.662732	0.425289	0.318902	0.220076
2	EGLN2	307896_A	ENSG00000171570	-0.69895	-0.18482	-0.2604	-0.19679	-0.27671
6	DDX17	50574_C	ENSG00000100201	0.889497	0.206199	0.462079	0.161084	0.297453
6	AKAP13	1986495_B	ENSG00000170776	0.768621	0.350807	0.273619	0.15196	0.306405
6	DDX17	263741_A	ENSG00000100201	0.912367	0.227765	0.20445	0.154237	0.308368
2	B4GALT1	327700_A	ENSG00000086062	-0.95007	-0.90999	-0.82195	-0.72679	-0.32465
2	B4GALT1	738975_B	ENSG00000086062	-0.89978	-0.71461	-0.83683	-0.63414	-0.34244
1	GGH	809588_C	ENSG00000137563	-0.336472	-0.73109	0.155197	-0.17297	-0.36365
2	B4GALT1	150354_A	ENSG00000086062	-0.90632	-0.82758	-0.67796	-0.66478	-0.42855
1	HMGB2	267145_A	ENSG00000164104	-0.139159	-0.73434	-0.1098	0.091178	-0.46377
6	CLDN4	346510_A	ENSG00000189143	0.798152	0.489933	0.364506	0.492646	0.514737
6	CLDN4	346130_B	ENSG00000189143	0.863783	0.512008	0.344584	0.453197	0.520663
6	ZNF36	249422_A	ENSG00000106261	0.943375	0.677628	0.398794	0.486159	0.528299
6	CLDN4	153508_A	ENSG00000189143	0.804775	0.392024	0.339397	0.437356	0.56564
6	ERBB2	783729_A	ENSG00000141736	0.835098	0.508178	0.466079	0.364716	0.592737
1	BUB1B	416084_A	ENSG00000156970	-0.473518	-0.72751	-0.09046	-0.25571	-0.61589
2	TUBA8	stSG89522	ENSG00000070490	-0.69082	-0.50314	-0.66508	-0.61919	-0.66995
4	NDRG1	327407_B	ENSG00000104419	0.761922	0.011767	0.317006	0.321211	-0.689265
6	FGF18	298318_A	ENSG00000156427	0.379156	0.41288	0.531304	0.289243	0.708394
6	MTND5	357613_B	ENSG00000197538	0.709024	0.270578	-0.0476675	-0.0741648	0.708601
6	CLSTN3	180856_A	ENSG00000139182	0.734535	-0.329278	0.053471	0.140851	0.715368
6	MB	stSG89626	ENSG00000198125	0.626561	0.746787	0.359527	0.375472	0.720106
1	EBP	33505_A	ENSG00000147155	-0.457108	-0.79391	-0.14693	-0.26807	-0.72059
6	INADL	206994_B	ENSG00000132849	0.74022	0.295471	0.245389	0.25579	0.745
1	FABP5	728114_A	ENSG00000166899	-0.733966	-1.04653	-0.36224	-0.30262	-0.75036
2	MYBL1	1269044_A	ENSG00000185697	-0.76369	-0.73351	-0.44133	-0.34403	-0.75439
1	NEK2	415089_A	ENSG00000117650	-0.387678	-0.79661	-0.1765	-0.27773	-0.78253
2	SLC30A1	273580_A	ENSG00000170385	-0.69174	-0.61228	-0.44468	-0.51497	-0.78396
6	DUSP4	252443_A	ENSG00000120875	0.660773	0.335918	0.532802	0.492221	0.799868
1	PRC1	755378_A	ENSG00000185308	-0.433655	-0.7003	-0.06468	-0.30155	-0.80567
6	CHD3	40391_A	ENSG00000170004	0.675356	0.340916	0.359294	0.508361	0.810229
1	NEK2	292577_A	ENSG00000117650	-0.340155	-0.92085	-0.19483	-0.34657	-0.81785
1	UBE2C	769921_A	ENSG00000175063	-0.263619	-0.86963	-0.15103	-0.20288	-0.8289
6	CLU	179681_A	ENSG00000120885	0.386665	0.531393	0.55719	0.464799	0.846955
5	S100A10	265308_A	ENSG00000197747	-0.110541	-0.79947	-0.18952	-0.271273	-0.849549
2	FKBP5	123727_A	ENSG00000096060	-0.81851	-0.3749	-0.62686	-0.6824	-0.85618
5	HBZ,HBA1,HBA2,HBQ1	146080_A	ENSG00000130656	-0.704073	-0.823658	-0.992573	0.212519	-0.870036
6	PRSS8	153925_B	ENSG00000052344	0.776061	0.569553	0.363564	0.50128	0.870753
1	UBE2C	295286_A	ENSG00000175063	-0.272845	-0.7605	-0.16328	-0.23497	-0.88998
5	HBZ,HBA1,HBA2,HBQ1	202342_A	ENSG00000130656	-0.742776	-0.734285	-0.959199	0.192013	-0.891944
5	SLC1A1	30360_A	ENSG00000106688	-0.619893	-0.655044	-0.702127	-0.582853	-0.893024
1	CDKN3	293274_A	ENSG00000100526	-0.609697	-0.85093	-0.11941	-0.34948	-0.89618
3	CTNNB1	415546_A	ENSG00000168036	-0.509592	-0.0872375	0.278521	-0.575229	-0.916381
1	CKS2	725454_A	ENSG00000123975	-0.606189	-0.88765	-0.18096	-0.51804	-0.94555
6	TXNIP	299497_B	ENSG00000117289	0.693686	0.387568	0.693832	0.523664	0.986163
6	DAF	310800_A	ENSG00000196352	0.515989	0.468098	0.413594	0.537536	1.00006
5	HBZ,HBA1,HBA2,HBQ1	130371_A	ENSG00000130656	-0.718113	-0.893148	-0.982094	0.160637	-1.00042
2	MUC1	151761_A	ENSG00000185499	-0.64459	-0.71365	-0.5565	-0.47738	1.01575
6	STC1	154007_A	ENSG00000159167	0.772352	0.931322	0.810741	0.928069	1.03683
5	HBZ,HBA1,HBA2,HBQ1	213972_A	ENSG00000130656	-0.605034	-0.859962	-0.926133	0.134974	-1.0406
5	MAT1A	795244_A	ENSG00000151224	-0.556631	-0.681496	-0.496387	-0.641067	-1.06334
6	SELENBP1	242013_A	ENSG00000143416	0.624755	0.705682	0.445577	0.374623	1.06983
6	PRODH	345158_A	ENSG00000100033	-0.191296	0.198507	0.388147	0.534934	1.07996
6	IER3	259649_A	ENSG00000137331	0.628192	0.726085	0.645806	0.685701	1.09811
5	HBG1	207920_B	ENSG00000161280	-0.684044	-0.9182	-0.987078	0.0538875	-1.10366
6	PPAP2C	244297_A	ENSG00000141934	0.132806	0.374385	0.42407	0.437391	1.13041
6	ABCC5	292212_A	ENSG00000114770	0.309625	0.589557	0.363766	0.433686	1.13466
6	ATP9A	280318_A	ENSG00000054793	0.436858	0.458241	0.437602	0.564392	1.15296
5	MGP	789218_A	ENSG00000111341	-0.330249	-0.545199	-0.372785	-0.157147	-1.15791
5	GNG4	754699_A	ENSG00000168243	-0.341575	-0.915269	-0.425316	-0.62815	-1.16291
1	MGLL	49200_A	ENSG00000074416	-0.799903	-0.88608	-0.51463	-0.37177	-1.16743
6	ABCC5	52979_A	ENSG00000114770	0.380577	0.579669	0.391959	0.331625	1.16914
5	PHLDA2	740369_A	ENSG00000181649	-0.519088	-0.417554	-0.437568	-0.432107	-1.17173
6	IER3	249092_A	ENSG00000137331	0.844179	1.06472	0.954732	0.828537	1.17876
6	MTND1	183053_A	ENSG00000197552	0.375356	0.269984	0.010375	-0.0399608	1.20448
6	ATP8A1	23877_A	ENSG00000124406	0.514323	0.595634	0.48302	0.498326	1.20912
5	SERPINA4	240300_A	ENSG00000100665	-0.522633	-0.58143	-0.678212	-0.60756	-1.22297
6	TXNIP	359721_A	ENSG00000117289	0.458644	0.321246	0.520606	0.479071	1.23476
5	OLFM1	22367_A	ENSG00000130558	-0.921633	-0.559109	-0.502387	-0.569564	-1.24901
5	OLFM1	44177_A	ENSG00000130558	-0.974815	-0.618802	-1.03033	-0.535088	-1.25614
5	AREG	1568010_A	ENSG00000109321	-0.424408	-0.555485	-0.585632	-0.671916	-1.27505
5	OLFM1	45712_A	ENSG00000130558	-0.932053	-0.835055	-0.531981	-0.501966	-1.28977
4	RAB31	120881_A	ENSG00000168461	-0.0412608	-0.844951	-0.38042	-0.204412	-1.31733
5	HSD17B1	153172_A	ENSG00000108786	-0.04135	-0.397541	-0.436887	-0.406795	-1.33916
4	AMPH	40180_A	ENSG00000078053	-0.417444	-0.124846	-0.172146	-0.467151	-1.41258
4	AMPH	32035_A	ENSG00000078053	-0.454961	-0.203031	-0.197123	-0.358407	-1.45644
4	FOS	246190_A	ENSG00000170345	0.378074	-0.761549	-0.411359	-0.389103	-1.47653
2	PDZK1	248651_A	ENSG00000174827	-1.80032	-0.81944	-0.99872	-0.78276	-1.49181
5	CYP1B1	25594_A	ENSG00000138061	-0.623985	-0.416561	-0.263785	-0.50183	-1.51596
6	UNG2	741536_A	ENSG00000152669	0.377493	0.530405	0.414532	0.439882	1.54536
6	CAPS	195417_A	ENSG00000105519	0.184598	0.049918	0.0373983	0.250806	1.61959
5	SERPINA1	206299_A	ENSG00000197249	-0.656088	-1.20533	-1.10285	-1.30959	-1.6685
5	NELL2	23626_A	ENSG00000184613	-0.0899453	-0.340122	-0.869585	-1.03213	-1.67636
4	RAB31	50574_E	ENSG00000168461	-0.457898	-0.694352	-0.387777	-0.45978	-1.69009
5	ATP5D	156800_A	ENSG00000099624	-1.08492	-1.29152	-1.09023	-1.01749	-1.69194
5	EGR3	26568_A	ENSG00000179388	-0.600306	-0.652205	-0.596182	-0.703674	-1.75903
6	SERHL	stSG89120	ENSG00000172250	0.725456	0.451226	0.32758	0.653674	1.82038
5	CLN8	123561_A	ENSG00000182372	-0.595355	-0.719261	-0.956628	-1.2962	-1.86714
3	SCD	123474_A	ENSG00000099194	0.648215	-0.172226	0.403454	-0.445464	-1.88199
6	PIP	1440929_A	ENSG00000159763	0.179701	0.0540515	0.148897	0.44063	1.94453
5	TFF3	358553_A	ENSG00000160180	-0.689529	-1.38969	-1.10583	-1.13586	-2.0717
6	FOXJ1	309303_A	ENSG00000129654	0.0236935	0.45406	0.634481	0.560878	2.15183
6	IGFBP5	297980_A	ENSG00000115461	0.587107	1.15758	0.920977	1.28498	2.22759
5	TFF1	186682_A	ENSG00000160182	-1.07558	-1.76246	-1.19928	-1.00762	-2.33647
6	FOXJ1	811600_A	ENSG00000129654	-0.0894025	0.350442	0.65672	0.55354	2.35064
5	GFRA1	1700429_A	ENSG00000151892	-0.370054	-0.409139	-0.691013	-0.673978	-2.39158
5	SERPINA6	205058_A	ENSG00000170099	-1.47663	-1.77938	-1.43096	-1.65901	-2.48204
5	SERPINA6	240518_A	ENSG00000170099	-1.49039	-1.56228	-1.53126	-1.68551	-2.49272
2	IGFBP4	147469_B	ENSG00000141753	-2.30369	-1.59587	-1.74061	-1.55196	-2.50154
2	IGFBP4	273587_A	ENSG00000141753	-2.19926	-1.70258	-1.70502	-1.56223	-2.52083
5	TFF1	154762_B	ENSG00000160182	-1.28923	-1.79492	-1.3853	-1.24103	-2.53151
6	IGFBP5	45542_A	ENSG00000115461	0.510123	1.13983	0.6667	1.21573	2.5563
6	IGFBP5	324253_A	ENSG00000115461	0.586347	1.22657	0.830678	1.38778	2.59244
6	PSCA	783773_B	ENSG00000167653	-0.102566	0.540579	0.215865	0.164401	3.32375
5	ALB	230118_A	ENSG00000163631	-2.26324	-2.40822	-2.09062	-2.73017	-4.83699
